# Supplementary material for: Bunyamwera Virus Infection of Wolbachia-Carrying Aedes aegypti Mosquitoes Reduces Wolbachia Density
Source: Viruses. 2024 Aug 21;16(8):1336. doi: 10.3390/v16081336 (PMC11360823; doi:10.3390/v16081336)
Supplement: Supplementary file 1 [file viruses-16-01336-s001.zip]

Archive with 1 entries (1 files):
- viruses-3103397-supplementary.pdf
